# Supplementary material for: Industrial-Scale Brownmillerite Formation in Oxygen-Blown Basic Oxygen Furnace Slag: A Novel Stabilization Approach for Sustainable Utilization
Source: Materials (Basel). 2025 May 9;18(10):2182. doi: 10.3390/ma18102182 (PMC12112785; doi:10.3390/ma18102182)
Supplement: Supplementary file 1 [file materials-18-02182-s001.zip]

Archive with 1 entries (1 files):
- materials-3556775-supplementary.pdf
